# Supplementary material for: Complement-containing small extracellular vesicles from adventitial fibroblasts induce proinflammatory and metabolic reprogramming in macrophages
Source: JCI Insight. 2021 Nov 8;6(21):e148382. doi: 10.1172/jci.insight.148382 (PMC8663554; doi:10.1172/jci.insight.148382)
Supplement: Supplemental table 1 [file jciinsight-6-148382-s148.xlsx]

## Sheet: Peptide counts
Supplement table 1a
Protein counts: CO-Fibs-sEVs (n=3) and PH-Fibs-sEVs (n=4)
Protein ID	CO-Fibs-sEVs.1	CO-Fibs-sEVs.2	CO-Fibs-sEVs.3	PH-Fibs-sEVs.1	PH-Fibs-sEVs.2	PH-Fibs-sEVs.3	PH-Fibs-sEVs.4
ABCB1	3	2	5	0	0	0	0
ACACA	15	32	14	0	0	0	0
ACTG1	354	494	387	177	306	281	276
ACTN1	80	154	75	6	0	38	0
ACTN4	70	146	74	0	0	0	0
ACTR1A	9	14	11	0	0	0	0
ACTR3	11	18	12	0	0	10	0
AEBP1	0	0	0	33	26	0	19
AHNAK	129	257	176	39	20	66	16
AHSG	1140	1340	1242	1587	2322	1371	1993
ALB	1003	1558	1094	1377	1418	1085	1287
ALB	1064	1260	1151	1385	1187	927	1063
ALCAM	12	18	15	0	0	10	0
AMBP	36	38	27	53	78	48	56
ANXA1	47	84	94	41	52	39	50
ANXA4	61	59	85	12	33	56	50
ANXA5	102	109	140	49	55	64	115
ANXA7	15	2	23	0	0	0	0
APOC2	9	13	12	0	0	10	0
APOD	9	11	12	41	26	18	28
APOM	8	20	7	22	55	31	43
ARHGDIA	10	8	12	0	0	0	0
ARPC2	3	11	8	0	0	0	0
ATP1A1	13	24	32	0	0	15	0
ATP2B4	2	4	7	0	0	0	0
ATP5A1	12	32	11	0	0	0	0
ATP5B	35	57	39	0	0	23	0
C1QBP	5	6	4	0	0	0	0
C3	199	413	206	476	432	409	412
C5	17	12	6	4	0	8	0
C8A	8	8	6	4	0	3	0
C9	11	31	9	24	33	33	37
CALD1	21	26	19	0	7	20	6
CALR	7	15	11	0	0	0	0
CAPN2	9	28	13	0	0	12	0
CAPNS1	20	53	32	0	0	12	0
CAPZA1	8	17	9	0	0	10	0
CAT	19	7	15	0	0	0	0
CCT2	0	7	7	0	0	0	0
CCT3	14	21	18	0	0	5	0
CCT4	9	19	8	0	0	0	0
CCT5	8	5	2	0	0	0	0
CCT6A	3	8	9	0	0	0	0
CCT7	2	9	5	0	0	0	0
CCT8	7	12	14	0	0	5	0
CD109	7	20	7	0	0	0	0
CD151	15	20	19	0	0	16	0
CD46	4	11	6	0	0	0	0
CD81	30	30	28	26	10	16	6
CDC42	7	20	18	0	0	8	0
CFL2	0	6	9	0	0	0	0
CHMP4B	5	9	3	0	0	0	0
CL43	15	9	15	10	0	5	0
CLEC11A	6	8	6	6	0	0	0
CLEC3B	5	14	8	4	0	3	0
CLU	101	155	97	157	276	186	254
COL1A1	1035	594	1074	1705	1213	1105	1330
COMP	9	22	16	53	55	21	56
CORO1C	3	8	5	0	0	0	0
CP	13	25	13	12	0	10	6
CPNE2	23	18	32	0	0	0	0
CSPG4	82	63	125	41	0	0	6
CTH	4	2	3	0	0	0	0
CTNNA1	28	54	41	6	0	12	0
CTNNB1	8	30	12	0	0	0	0
CTTN	13	24	14	0	0	3	0
DCTN2	4	5	9	0	0	0	0
DDAH2	7	14	16	0	0	0	0
DPYSL2	12	19	26	0	0	3	0
DSP	0	2	0	47	65	12	71
DYNC1H1	8	6	9	0	0	0	0
DYNC1I2	4	9	9	0	0	0	0
EEF1A1	27	46	28	12	42	43	28
EEF1A1	4	8	0	0	0	0	0
EEF2	34	66	37	4	0	39	0
EFHD2	2	8	4	0	0	0	0
EHD1	21	43	36	4	0	13	0
EHD2	12	17	16	4	0	0	0
EIF3F	3	5	5	0	0	0	0
EIF5A	8	21	12	0	0	7	0
EZR	35	41	46	0	0	23	0
F10	6	9	6	20	26	26	43
F13B	97	71	130	28	0	0	0
FAM62A	8	2	9	0	0	0	0
FAT1	24	18	25	18	0	15	0
FERMT2	27	57	38	0	0	20	0
FETUB	47	76	55	102	127	87	130
FIS1	0	2	2	0	0	0	0
FLNA	115	179	115	37	0	99	0
FLNB	27	81	32	0	0	18	0
FSCN1	3	22	18	0	0	0	0
GARS	7	9	14	0	0	8	0
GDI2	24	52	28	4	0	12	0
GLIPR2	6	4	14	4	0	0	0
GNAI2	24	31	28	16	0	18	0
GNB1	5	13	17	0	0	0	0
GPI	8	26	19	0	0	3	0
GRN	0	0	0	8	10	7	12
HBB	57	115	68	106	205	133	220
HBBF	148	305	168	240	533	370	512
HSPB1	25	25	22	0	10	23	12
HSPD1	4	6	4	0	0	0	0
HTRA1	35	51	44	81	62	49	84
HTRA3	7	5	3	0	0	0	0
IGF2R	34	11	43	6	0	0	0
IGFBP2	10	32	14	51	59	31	40
IGHM	159	189	171	159	133	99	78
IGHV4-59	13	13	6	0	0	0	0
ILK	8	0	6	0	0	0	0
IQGAP1	17	46	20	0	0	5	0
IST1	8	2	4	0	0	0	0
ITGA5	57	76	86	53	0	31	9
ITGA8	8	6	0	0	0	0	0
ITGAV	37	76	80	37	13	44	6
ITGB3	59	43	70	33	16	23	19
ITIH2	72	110	80	142	182	171	198
ITIH3	42	103	44	98	172	104	143
KNG1	87	109	95	155	231	120	149
KNG2	79	93	86	151	244	113	152
KPNB1	5	22	8	0	0	3	0
KRT1	27	22	22	77	156	64	115
KRT10	25	27	34	108	120	58	124
KRT14	30	38	34	157	172	85	189
KRT19	0	0	0	31	85	38	112
KRT24	13	7	0	24	42	13	22
KRT3	29	32	26	92	221	74	192
KRT5	35	33	33	134	244	94	229
KRT6A	40	38	39	108	257	94	202
LASP1	9	21	13	0	0	12	0
LGALS1	32	45	37	4	20	25	6
LPP	7	15	5	0	0	0	0
LRP1	70	74	94	31	0	8	0
MAP1B	3	2	6	0	0	0	0
MDH2	2	7	4	0	0	0	0
MSN	40	70	62	31	33	28	25
MYADM	6	7	9	0	0	0	0
MYH10	86	107	50	0	0	41	0
MYH9	243	151	211	171	0	54	6
MYL6	34	44	37	26	13	35	19
MYO1C	24	32	29	4	0	12	0
MYO1D	9	14	17	0	0	8	0
MYOF	10	13	23	0	0	5	0
NACA	4	4	2	0	0	0	0
NID2	429	209	393	277	465	350	295
NID2	0	209	188	299	234	368	0
NME2	8	21	16	0	0	0	0
P4HB	14	22	23	6	0	8	0
PARVA	6	8	3	0	0	0	0
PCDH12	0	0	0	0	10	12	12
PDCD6	13	8	12	0	7	0	0
PDCD6IP	6	9	15	4	0	3	0
PDIA3	10	13	22	0	0	0	0
PDIA6	4	5	6	0	0	0	0
PDLIM5	6	13	5	0	0	0	0
PGAM1	2	8	7	0	0	0	0
PLAUR	24	24	24	4	0	0	0
PLS3	15	47	18	0	0	3	0
PLXNB2	17	31	34	0	0	16	0
PNP	8	14	17	0	0	0	0
PROC	4	15	0	16	26	28	50
PROS1	11	17	17	45	65	23	53
PSAT1	2	13	6	0	0	0	0
PSMA2	2	4	4	0	0	0	0
PSMA5	6	8	3	0	0	0	0
PSMA7	2	5	7	0	0	0	0
PTN	14	17	19	4	0	3	0
RAB11A	2	5	6	0	0	0	0
RAB1A	7	4	11	4	0	0	0
RAB5C	5	8	7	0	0	0	0
RAB7A	10	15	12	0	0	5	0
RAC1	7	20	16	8	0	8	0
RAP2C	2	6	6	0	0	0	0
RHOA	11	17	12	8	0	0	0
RPL18	9	9	8	0	0	0	0
RPL8	7	2	4	0	0	0	0
RPLP2	11	13	11	0	0	3	0
RPS4	7	2	4	0	0	0	0
RPSA	5	14	6	0	0	0	0
RRAS2	8	15	12	8	0	3	0
RSU1	2	9	4	0	0	0	0
RTN4	11	5	18	0	0	3	0
S100A4	11	15	15	0	0	5	0
SEC13	3	4	2	0	0	0	0
SEMA3C	0	6	6	0	0	0	0
SERPINA10	15	47	7	35	65	69	71
SERPINA3-7	35	91	34	65	72	85	68
SERPINA3-7	21	34	0	61	62	43	56
SERPINC1	49	79	54	100	189	148	189
SERPIND1	50	90	47	92	98	118	87
SERPINF2	47	55	54	77	81	76	74
SERPINH1	15	27	13	6	0	13	0
SH3BGRL3	3	4	0	0	0	0	0
SHBG	2	8	0	6	10	10	12
SLC16A1	12	21	15	4	0	8	0
SLC29A1	3	9	8	4	0	3	0
SLC3A2	13	12	17	0	0	8	0
SLC44A1	9	7	18	6	0	3	0
SOD1	5	12	9	0	0	3	6
SPP2	13	13	9	28	46	33	25
STOM	23	26	23	14	7	16	16
SYPL1	2	2	4	0	0	0	0
TCN2	6	2	5	0	0	3	0
TCP1	4	12	7	0	0	0	0
TFRC	22	4	19	0	7	5	0
THY1	6	7	5	0	0	0	0
TKT	5	11	6	0	0	5	0
TNC	2082	1098	2015	2427	2114	1836	1714
TNC	1733	0	1650	0	0	0	0
TPI1	21	35	28	12	16	20	6
TPM1	19	40	18	0	0	5	0
TPM4	17	41	15	6	0	7	6
TUBA1A	34	34	53	0	0	0	0
TUBA4A	73	73	53	0	0	69	0
TUBB4B	36	22	21	0	0	25	0
TXNRD1	13	15	29	0	0	10	0
VAT1	28	45	42	0	0	30	0
VCAN	0	19	2	16	42	46	78
VCL	67	176	85	33	29	51	22
VDAC2	0	2	2	0	0	0	0
VNN1	11	24	8	28	23	23	22
VPS37C	6	4	5	0	0	0	0
VTN	114	123	85	122	153	153	158
WARS	15	6	14	0	0	0	0
WDR1	14	21	17	0	10	13	12
YWHAG	26	40	30	10	0	28	0
YWHAH	24	33	23	10	0	25	0
YWHAZ	39	60	43	28	20	44	19
A1BG	36	79	40	73	88	79	56
A2M	1036	737	1040	800	754	526	732
ABP1	18	0	8	0	29	25	0
ACAT2	3	9	4	0	0	7	0
ACTC1	158	208	168	144	104	199	174
ACTR2	0	12	7	0	0	0	0
ADAMTSL4	6	20	5	12	10	21	0
ADIPOQ	37	25	34	61	55	30	47
AFM	14	39	15	37	49	33	34
AFP	168	257	155	252	280	233	257
AGT	40	54	39	81	42	59	50
AHCY	0	21	0	0	42	48	19
ALDOA	12	33	21	4	10	23	16
ANGPTL2	3	14	26	14	0	0	0
ANGPTL3	0	19	2	14	7	20	0
ANXA11	16	12	28	28	13	18	19
ANXA2	71	122	98	92	98	99	112
ANXA6	87	77	111	59	59	81	81
APOA1	143	354	180	273	393	337	350
APOA2	29	66	30	16	23	35	28
APOA4	27	83	25	41	111	72	84
APOB	358	51	289	348	16	90	6
APOC3	10	35	9	6	10	35	6
APOE	65	93	70	73	114	102	90
APOH	37	130	47	75	88	81	74
ApoN	2	37	5	0	10	8	9
ARF1	9	34	13	0	0	21	0
ARF4	6	21	8	0	0	10	0
ARPC1B	0	8	3	0	0	0	0
ARPC3	0	8	3	0	0	0	0
ARPC4	5	12	2	0	0	3	0
ASCT2	12	18	17	12	7	16	0
BANF1	15	2	6	0	0	0	0
BASP1	16	28	23	16	20	13	56
BGN	11	14	0	0	10	3	22
BMP1	4	44	16	14	0	0	0
BSG	9	22	18	0	10	12	16
C1QA	2	8	3	14	0	0	0
C1S	8	35	7	37	0	0	0
C4	73	124	88	169	75	115	65
C4A	126	211	142	242	224	187	189
C4BPA	81	123	83	173	137	169	87
C7	7	11	7	24	10	18	6
C8B	2	15	2	12	0	13	0
CALM	29	43	34	31	46	38	40
CAND1	2	13	0	0	0	0	0
CAP1	31	48	40	4	0	46	19
CAPN1	0	21	3	0	0	0	0
CATHL1	2	7	0	0	7	5	0
CAVIN1	7	32	8	0	0	12	0
CD14	9	48	12	14	26	44	12
Cd276	4	15	12	12	0	8	0
CD44	3	17	16	8	7	20	0
CD58	2	7	2	0	0	0	0
CD5L	50	58	43	53	91	28	68
CD9	22	27	25	28	33	26	28
CD97	2	21	0	0	0	12	0
CD99	17	9	18	20	7	0	0
CDH13	9	14	12	0	33	18	19
CFB	24	58	24	57	65	48	34
CFH	62	19	54	193	7	3	6
CFI	11	27	5	31	39	21	22
CFL1	26	39	28	12	0	39	6
CHMP5	6	2	2	0	0	0	0
CKB	0	11	11	0	0	3	0
CLIC1	17	35	19	0	0	23	0
CLIC4	14	41	29	0	7	18	22
CLTA	2	6	2	0	0	0	0
CLTC	47	98	45	12	7	66	0
COL12A1	644	207	595	665	569	334	440
COL15A1	26	12	49	57	0	12	6
COL1A2	779	479	876	905	956	848	893
COL3A1	442	174	398	387	423	513	301
COL5A1	29	14	17	16	10	8	0
COL5A2	74	17	45	100	88	58	40
COL6A1	97	40	84	165	29	20	43
COL6A2	80	7	84	116	0	0	0
COL6A3	294	53	296	427	0	13	0
CPB2	8	5	3	0	0	8	0
CPN2	11	11	12	10	7	18	9
CSN1S1	0	7	0	4	49	10	59
CSRP1	0	9	2	0	0	0	0
CTGF	10	6	2	0	39	48	0
CTNND1	0	2	3	0	0	0	0
CTRB1	0	11	0	0	16	7	16
DBN1	2	6	2	0	0	0	0
DCN	8	18	3	20	0	0	0
DSTN	16	26	16	0	23	15	0
E1BBP7	37	27	32	71	68	20	53
ECM1	49	17	37	43	0	12	0
EDIL3	18	55	37	79	23	36	40
EEF1D	5	22	13	0	0	13	0
EEF1G	0	12	2	0	0	3	0
EFEMP1	0	21	0	4	36	15	43
EIF4A1	8	14	6	4	0	10	6
ELN	0	39	7	0	0	0	0
EMILIN1	20	31	20	18	0	23	0
EMILIN3	6	12	4	8	20	23	0
ENG	5	7	8	0	0	13	0
ENO1	19	41	21	20	55	66	71
EPB41L2	0	8	2	0	0	0	0
ERP44	0	6	2	0	0	0	0
ESM1	0	33	5	35	13	23	25
F13A1	61	9	48	61	7	15	0
F2	131	164	117	140	231	171	220
F5	118	229	114	110	189	266	152
F9	15	12	14	14	29	13	34
FBLN1	67	55	63	181	59	30	71
FBLN2	35	50	44	18	62	30	81
FBN1	17	71	40	236	10	0	28
FERMT3	3	27	0	0	0	20	6
FGA	116	110	114	193	176	123	121
FGB	99	37	78	100	42	31	16
FGG	67	37	57	59	7	15	9
FHL2	2	32	4	10	0	0	0
FMOD	7	41	20	35	23	15	40
FN1	1670	816	1581	1339	1343	1685	998
FST	13	11	2	0	0	26	0
GAPDH	29	47	37	16	39	38	28
GC	129	248	114	183	231	224	248
GJA1	11	18	5	31	29	12	0
GLNC1	58	124	79	92	156	100	146
GNAS	3	13	6	0	0	5	0
GNB2	7	17	16	20	0	13	0
GPC1	3	19	11	24	7	18	0
GPC4	9	20	6	0	0	21	0
GREM1	7	32	3	31	0	15	0
GSN	43	73	44	87	55	58	62
H32	12	8	17	24	33	12	22
HABP2	20	14	9	4	13	15	0
HEBP1	0	12	2	0	0	0	0
HGFAC	3	7	0	0	0	3	0
HIST1H1C	6	0	4	35	0	7	9
HIST2H2AC	18	7	16	31	26	7	6
HIST2H2BF	41	30	41	79	49	31	56
HPX	39	77	34	55	55	51	43
HRG	7	14	0	0	0	0	0
HSP90AA1	35	79	43	26	42	95	47
HSP90AB1	24	55	35	26	13	48	16
HSP90B1	6	25	9	6	7	18	9
HSPA1B	38	55	47	20	29	49	31
HSPA4	0	13	4	0	0	0	0
HSPA5	29	44	30	16	0	33	12
HSPA8	91	128	106	110	104	102	93
HSPB6	3	0	6	0	0	8	0
HSPG2	1510	765	1236	1149	1873	1507	1364
IDH1	6	5	0	0	0	12	0
IgFBp3	0	9	0	4	7	0	9
IGFBP4	0	14	2	0	0	0	0
IGFBP6	7	13	7	20	0	10	6
IGJ	13	15	14	14	10	10	0
IGL	20	53	29	16	23	21	28
IGLV3-19	8	14	11	12	20	10	25
ITGA1	38	61	58	16	7	58	0
Itgb	4	54	27	12	0	5	0
ITGB1	88	112	126	83	52	115	87
ITIH1	19	25	21	49	26	31	31
ITIH4	105	413	138	205	449	317	425
JUP	4	19	3	57	62	5	47
KRT17	0	0	0	0	55	18	53
KRT31	0	12	0	0	55	158	552
KRT4	12	17	16	0	0	0	96
KRT75	12	9	0	79	0	56	127
KRT83	0	6	0	0	39	199	676
LAMA4	224	78	182	199	179	169	112
LAMA5	127	144	36	153	208	362	121
LAMB1	183	100	160	167	234	233	149
LAMB2	23	8	21	35	0	0	0
LAMC1	201	81	155	205	221	199	180
LBP	12	55	18	16	33	39	31
LCAT	0	8	0	0	10	10	25
LDHA	10	28	12	12	16	20	6
LDHB	6	13	7	0	0	28	9
LGALS3	0	12	12	10	0	0	0
LOC515150	98	169	101	75	117	222	62
LOX	11	61	16	35	13	48	0
LOXL1	0	39	4	10	0	25	0
LOXL2	181	85	200	167	244	182	186
LOXL3	34	4	13	0	0	0	9
LOXL4	139	9	74	0	137	159	43
LRG1	6	20	4	24	20	20	16
LTBP1	0	38	6	4	0	28	0
LTBP2	6	91	28	79	49	46	25
LUM	25	37	24	31	42	48	28
MARCKS	21	54	29	24	29	56	50
MBL	12	4	5	14	7	3	6
MFGE8	130	204	314	317	146	97	189
MGC137099	12	14	9	12	0	13	0
MGP	6	0	2	0	0	0	0
MMP14	0	6	15	0	0	0	0
MMP2	22	19	49	169	0	7	0
MRGPRF	0	8	2	0	0	0	0
MVP	63	65	106	16	75	12	133
MYL12B	12	27	9	16	0	26	0
MYL9	12	17	14	4	0	20	0
MYO1B	0	5	2	0	0	0	0
NAP1L1	10	11	9	0	0	13	0
NAP1L4	3	7	0	0	0	8	0
NES	8	13	11	0	0	23	0
NID1	200	58	171	191	169	104	96
NOTCH2	2	4	22	0	0	0	0
NOV	0	9	2	0	10	0	0
NTN4	24	11	27	0	13	35	9
NUCB1	2	19	4	12	0	5	0
OGN	0	9	4	0	0	12	0
OLFML2B	14	30	17	35	20	18	0
ORM1	51	113	48	83	120	102	109
PC	19	59	12	22	81	18	68
PCDHGC3	0	0	0	0	39	7	25
PCOLCE	49	59	52	75	65	81	50
PDGFRB	2	4	16	4	0	0	0
PF4	14	38	15	4	7	20	0
PFN1	13	26	20	6	7	21	6
PGD	7	17	11	0	0	15	0
PGK1	20	44	23	6	16	51	25
PHGDH	3	17	7	0	10	21	12
PKM2	52	116	78	35	29	84	40
PLEK	10	5	2	0	0	5	0
PLG	40	59	28	65	75	43	78
PLTP	14	70	17	28	46	84	56
PLVAP	3	18	13	18	13	21	9
POSTN	204	198	204	291	198	273	171
PPIA	12	27	16	12	0	28	25
PPP2R1A	5	11	4	0	0	13	0
Prdx1	9	14	15	0	13	15	12
PRDX2	9	17	15	10	0	16	0
PRDX6	6	21	16	12	16	20	25
PRG4	0	22	0	0	36	18	12
PRSS23	14	28	5	0	0	12	0
PSAP	4	14	5	4	0	12	0
PSMB2	2	2	6	0	0	0	0
PSMD2	2	15	4	0	0	0	0
PTGFRN	9	0	28	45	0	0	0
Ptpa	3	2	2	0	0	0	0
QSOX1	0	14	0	37	0	12	9
RAB10	0	8	14	0	0	7	0
RALB	2	6	2	0	0	0	0
RAN	0	5	0	0	13	15	6
RAP1B	24	18	26	35	20	18	25
RBP4	9	21	8	14	29	13	34
RCN1	5	12	3	8	0	7	0
RDX	0	41	16	0	0	0	0
RNH1	27	27	25	0	0	33	0
RPL14	5	7	2	0	10	12	0
RPL18A	3	5	0	0	0	7	0
RPL24	0	7	2	0	0	0	0
Rpl3	12	0	6	0	0	8	0
RPL30	0	7	2	0	0	0	0
RPL4	17	14	4	0	0	16	0
RPL6	24	20	12	0	0	20	0
RPL7	8	13	2	0	0	8	0
RPL7A	10	9	0	0	0	15	0
RPLP0	5	15	2	0	0	3	0
RPS13	4	11	3	0	0	3	0
RPS2	9	9	8	0	0	12	0
RPS26	2	2	0	0	0	3	0
RPS27A	20	17	15	33	42	13	22
RPS3A	2	13	2	0	0	0	0
RPS6	2	8	0	0	7	15	0
RPS8	14	9	7	16	13	18	9
RPS9	2	5	2	0	0	10	0
S100A11	4	6	4	6	0	0	0
S100A14	6	12	11	0	0	10	0
SDCBP	35	18	43	37	33	13	28
SERBP1	2	11	0	0	0	0	0
SERINC3	2	0	4	4	7	0	0
SERPINA1	153	440	135	299	507	421	397
SERPINA3-1	48	135	49	102	91	95	105
SERPINA3-5	14	73	33	85	62	26	43
SERPINA5	7	34	5	18	65	33	59
SERPINA6	0	21	0	8	59	30	56
SERPINA7	7	32	4	16	29	23	22
SERPINE1	19	7	7	4	0	26	0
SERPINF1	16	31	19	37	29	26	34
SERPING1	27	52	26	51	59	35	59
SLC2A3	2	0	2	0	0	8	0
SMOC1	6	33	0	0	10	69	0
SPARC	18	26	24	55	7	16	0
ST13	2	13	0	0	0	10	0
TAGLN	8	11	13	12	10	13	0
TAGLN2	7	33	18	6	0	26	6
TALDO1	0	6	2	0	0	0	0
TBA1B	69	76	58	41	36	84	40
TF	241	453	231	527	514	383	394
TG	9	74	14	4	46	69	56
TGFB1I1	8	21	3	0	0	0	0
TGFBI	605	132	482	295	195	178	174
TGFBR3	0	15	0	8	7	13	0
THBS1	1006	507	819	773	940	526	682
THBS2	124	118	163	195	169	39	140
THBS4	22	20	19	43	20	7	19
TINAGL1	101	30	63	26	81	118	43
TLN1	115	194	115	61	29	133	25
TTR	10	38	11	0	0	12	0
TUBB1	41	7	15	0	0	26	0
TUBB5	46	71	47	20	10	66	31
TXN	4	17	8	0	7	7	0
UBA1	0	20	4	0	0	5	0
UCHL1	8	13	13	0	0	15	0
UCHL3	0	2	5	0	0	0	0
VAMP3	2	2	7	0	0	0	0
VASP	6	27	4	0	0	15	0
VCAM1	0	14	0	0	39	26	12
VCP	92	107	112	26	78	115	93
VIM	136	220	163	179	169	210	211
VWA1	37	0	26	4	0	16	0
YBX1	7	9	2	0	0	8	0
YWHAB	28	52	33	16	0	35	0
YWHAE	27	61	41	45	39	33	25
YWHAQ	19	44	25	26	29	41	31
ZYX	11	34	8	4	0	7	0

## Sheet: Fold-Change p-, q-value
Supplement table 1b
Exosome protemics data analysis (PH-fibs-sEVs vs CO-fibs-sEVs), FDR cut off 0.02
Protein ID	Fold.Change	p.value	FDR
KRT19	66.5	0.035	0.14162
DSP	36.562	0.029	0.13399
AEBP1	19.75	0.069	0.18306
GRN	9.25	0.001	0.034625
PCDH12	8.75	0.055	0.17227
VCAN	6.205	0.061	0.17491
KRT5	5.205	0.022	0.12249
KRT3	4.991	0.043	0.14959
PROC	4.5	0.052	0.16811
KRT14	4.434	0.008	0.082619
KRT1	4.352	0.023	0.12313
KRT6A	4.237	0.041	0.14655
F10	4.107	0.014	0.09711
KRT24	3.607	0.065	0.17993
KRT10	3.576	0.01	0.086061
APOM	3.236	0.036	0.14219
PROS1	3.1	0.031	0.1358
COMP	2.952	0.033	0.13915
SPP2	2.829	0.012	0.092034
APOD	2.648	0.027	0.13034
SERPINA10	2.609	0.049	0.1605
SHBG	2.591	0.056	0.17227
SERPINC1	2.58	0.015	0.09711
IGFBP2	2.424	0.034	0.14162
HBB	2.075	0.062	0.17491
ITIH3	2.052	0.055	0.17227
HBBF	1.999	0.072	0.18537
ITIH2	1.984	0.004	0.065085
KNG2	1.919	0.063	0.17528
FETUB	1.879	0.014	0.09711
C9	1.868	0.08	0.19529
CLU	1.855	0.041	0.14655
SERPINA3-7	1.786	0.059	0.17441
AMBP	1.745	0.03	0.13399
KNG1	1.688	0.066	0.18159
VNN1	1.674	0.08	0.19529
HTRA1	1.592	0.058	0.17441
C3	1.585	0.049	0.1605
SERPIND1	1.584	0.049	0.1616
COL1A1	1.485	0.082	0.19897
SERPINF2	1.481	0	0.015958
AHSG	1.466	0.073	0.18646
VTN	1.365	0.035	0.14162
ACTN4	96.665	0.006	0.074332
TUBA1A	40.334	0.001	0.021915
CPNE2	24.333	0.001	0.029208
ACACA	20.333	0.011	0.092034
ATP5A1	18.333	0.029	0.13399
PLS3	17.778	0.032	0.1385
CTNNB1	16.667	0.039	0.14655
NME2	15	0.007	0.07987
PDIA3	15	0.006	0.074332
FSCN1	14.333	0.04	0.14655
IQGAP1	13.833	0.022	0.12249
PLAUR	13.714	0	0.00050188
CAT	13.667	0.008	0.082619
ANXA7	13.333	0.061	0.17491
IGF2R	13.037	0.021	0.12165
PNP	13	0.003	0.057103
TPM1	12.833	0.012	0.092034
F13B	12.817	0.003	0.051562
DPYSL2	12.667	0.004	0.064929
DDAH2	12.333	0.004	0.066567
CCT4	12	0.013	0.095088
GPI	11.778	0.015	0.09711
GNB1	11.667	0.015	0.09784
WARS	11.667	0.007	0.07834
ACTR1A	11.333	0	0.015958
CD109	11.333	0.036	0.14219
CTTN	11.333	0.004	0.06461
CALR	11	0.004	0.06461
IGHV4-59	10.667	0.004	0.066567
ARHGDIA	10	0	0.015958
CAPNS1	9.334	0.016	0.09829
LPP	9	0.026	0.12982
ACTN1	8.957	0.012	0.092034
FLNB	8.889	0.042	0.14867
CCT3	8.833	0.001	0.021194
RPL18	8.667	0	0.00050188
EHD2	8.571	0	0.015958
RPSA	8.333	0.028	0.13034
CTNNA1	8.2	0.004	0.06461
PDLIM5	8	0.021	0.12239
KPNB1	7.778	0.07	0.18306
RPLP2	7.778	0	0.010313
LRP1	7.74	0.001	0.030214
GDI2	7.704	0.013	0.092034
DYNC1H1	7.667	0	0.015958
MYOF	7.667	0.012	0.092034
TCP1	7.667	0.019	0.11344
RTN4	7.556	0.028	0.13034
PTN	7.407	0	0.015958
MYH10	7.364	0.012	0.092034
CSPG4	7.347	0.01	0.086061
ARPC2	7.334	0.023	0.12298
DYNC1I2	7.334	0.006	0.07815
MYADM	7.334	0	0.015958
FERMT2	7.073	0.013	0.092854
MDH2	4.333	0.041	0.14655
RAB11A	4.333	0.021	0.12239
RPL8	4.333	0.041	0.14655
RPS4	4.333	0.041	0.14655
SEMA3C	4.333	0.062	0.17491
TFRC	4.286	0.069	0.18306
ACTR3	4.205	0.023	0.12313
RAB1A	4.19	0.033	0.13915
SLC44A1	4.121	0.042	0.14862
EEF2	4.059	0.056	0.17227
CLEC3B	4	0.037	0.14262
FLNA	3.952	0.026	0.12982
LASP1	3.822	0.061	0.17491
CD151	3.789	0.035	0.14162
TUBB4B	3.762	0.064	0.17858
TUBA4A	3.685	0.068	0.18306
MAP1B	3.667	0.045	0.15385
TKT	3.667	0.041	0.14732
GARS	3.636	0.044	0.15077
RRAS2	3.59	0.023	0.12298
SERPINH1	3.492	0.046	0.15517
APOC2	3.487	0.036	0.14219
CAPZA1	3.487	0.073	0.18646
MYH9	3.477	0.039	0.14655
ABCB1	3.333	0.025	0.12719
C5	3.333	0.056	0.17227
NACA	3.333	0.009	0.084098
PSMA2	3.333	0.009	0.084098
C8A	3.259	0.005	0.067339
VCL	3.239	0.049	0.1605
YWHAG	3.2	0.045	0.15385
RAC1	3.185	0.058	0.17368
SOD1	3.151	0.043	0.14959
ITGA5	3.106	0.025	0.12719
GNAI2	3.074	0.023	0.12298
CL43	3.059	0.034	0.14162
EHD1	7.018	0.007	0.07834
CD46	7	0.018	0.11106
PSAT1	7	0.076	0.19037
S100A4	6.833	0.001	0.024236
ATP5B	6.718	0.008	0.082619
CCT6A	6.667	0.015	0.09711
RAB5C	6.667	0.001	0.021194
FAM62A	6.334	0.033	0.13915
MYO1C	6.296	0.001	0.030214
EZR	6.256	0.005	0.067339
RAB7A	6.167	0.002	0.038316
DCTN2	6	0.011	0.092034
THY1	6	0	0.015958
TXNRD1	5.846	0.025	0.12719
PLXNB2	5.754	0.015	0.09784
CHMP4B	5.667	0.025	0.12719
PARVA	5.667	0.012	0.092034
PGAM1	5.667	0.03	0.13399
PSMA5	5.667	0.012	0.092034
CCT8	5.5	0.008	0.082619
EIF5A	5.467	0.029	0.13399
CDC42	5.455	0.027	0.13034
CCT7	5.333	0.051	0.16572
CFL2	5.333	0.077	0.19217
CORO1C	5.333	0.016	0.099998
AHNAK	5.314	0.007	0.07834
ATP1A1	5.111	0.031	0.13473
SLC3A2	5.091	0.006	0.074332
C1QBP	5	0	0.015958
CCT2	5	0.062	0.17491
CCT5	5	0.04	0.14655
HTRA3	5	0.009	0.084098
ILK	5	0.07	0.18306
ITGA8	5	0.07	0.18306
PDIA6	5	0	0.015958
RSU1	5	0.07	0.18306
VPS37C	5	0	0.015958
P4HB	4.917	0.004	0.066567
TPM4	4.867	0.043	0.14959
MYO1D	4.848	0.014	0.096272
RHOA	4.848	0.009	0.086061
EFHD2	4.667	0.056	0.17227
HSPD1	4.667	0.001	0.030214
IST1	4.667	0.056	0.17227
PSMA7	4.667	0.03	0.13399
RAP2C	4.667	0.022	0.12249
VAT1	4.646	0.026	0.12982
ALCAM	4.615	0.012	0.092034
GLIPR2	4.571	0.069	0.18306
SLC16A1	4.571	0.008	0.084098
CAPN2	4.444	0.078	0.19236
PDCD6IP	4.444	0.023	0.12298
PDCD6	4.4	0.012	0.092034
ATP2B4	4.333	0.041	0.14655
EIF3F	4.333	0.002	0.040067
CTH	3	0.009	0.084098
SEC13	3	0.009	0.084098
CLEC11A	2.963	0.038	0.14655
SLC29A1	2.963	0.057	0.17227
TCN2	2.889	0.059	0.17491
YWHAH	2.883	0.06	0.17491
LGALS1	2.764	0.017	0.10363
SH3BGRL3	2.667	0.073	0.18646
SYPL1	2.667	0.031	0.13473
CALD1	2.588	0.046	0.15385
ITGAV	2.573	0.055	0.17227
FAT1	2.552	0.061	0.17491
ITGB3	2.52	0.007	0.080841
CP	2.345	0.078	0.1926
Ptpa	2.333	0.005	0.069663
HSPB1	2.087	0.069	0.18306
TPI1	2.074	0.031	0.1358
CD81	2.023	0.035	0.14162
MSN	1.96	0.015	0.09784
WDR1	1.926	0.072	0.18537
STOM	1.811	0.01	0.086877
ANXA4	1.81	0.075	0.18737
YWHAZ	1.706	0.074	0.18737
FIS1	1.667	0.062	0.17491
VDAC2	1.667	0.062	0.17491
ANXA5	1.654	0.072	0.18537
MYL6	1.649	0.057	0.17264
ANXA1	1.648	0.066	0.18018
ACTG1	1.583	0.027	0.13016
IGHM	1.475	0.056	0.17227
