# Supplementary material for: Complement-containing small extracellular vesicles from adventitial fibroblasts induce proinflammatory and metabolic reprogramming in macrophages
Source: JCI Insight. 2021 Nov 8;6(21):e148382. doi: 10.1172/jci.insight.148382 (PMC8663554; doi:10.1172/jci.insight.148382)
Supplement: Supplemental table 2 [file jciinsight-6-148382-s149.xlsx]

## Sheet:  PH-Fibs-siC3 vs PH-Fibs-scr
Supplement tabe 2a
Metablomics: PH-Fibs-siC3 vs PH-Fibs-scr
Metabolites	logFC	AveExpr	t	P.Value	adj.P.Val	B
Succinate	-1.40915	10.2285	-4.46201	0.000618179	0.0293805	-0.3639
N-Acetylornithine	0.853521	6.38863	4.3996	0.000694027	0.0293805	-0.24253
gamma-Glutamyl-gamma-aminobutyrate	1.03625	6.76862	3.70013	0.00260785	0.0827994	-1.56041
Acetylcholine	1.01365	12.0721	3.50142	0.00382427	0.0971364	-2.22011
gamma-L-Glutamylputrescine	1.06388	7.84563	3.33362	0.00529052	0.111983	-2.41345
Glutathione disulfide	-1.19459	4.71823	-2.86471	0.0131126	0.237901	-2.89676
gamma-L-Glutamyl-L-cysteine	-1.07837	6.02123	-2.78808	0.0151988	0.241281	-3.13841
S-Glutathionyl-L-cysteine	-1.07888	6.28528	-2.63795	0.0202708	0.281823	-3.39626
Malate	-0.358765	13.8083	-2.58204	0.0225527	0.281823	-3.95721
L-Carnitine	0.462915	13.9926	2.52805	0.0249918	0.281823	-4.05555
1-4-beta-D-Xylan	-1.18053	8.27594	-2.43495	0.0298071	0.281823	-4.07987
GTP	0.402494	7.34474	2.41403	0.0310052	0.281823	-4.03126
Glutathione	-0.756266	10.5404	-2.41297	0.0310671	0.281823	-4.20943
GDP	0.553839	6.75574	2.2758	0.0401587	0.34001	-4.12837
Lactate	-0.394372	14.6203	-1.89409	0.0403456	0.392457	-5.14699
gamma-L-Glutamyl-D-alanine	0.437784	8.76855	2.23342	0.0434436	0.343432	-4.45482
D-Glucose	0.347995	12.995	2.1732	0.0485484	0.343432	-4.66753
Fumarate	-0.298258	9.31532	-2.14296	0.0513189	0.343432	-4.63043
Ascorbate	-1.36353	6.67865	-2.12337	0.0531911	0.343432	-4.34848
acyl-C5-OH	0.436176	8.1931	2.09448	0.0560702	0.343432	-4.6606
dAMP	-0.767329	6.21591	-2.08749	0.056788	0.343432	-4.36213
D-Glyceraldehyde 3-phosphate/Glycerone phosphate	-0.65234	8.38659	-1.96257	0.0711372	0.382256	-4.89069
trans-4-Hydroxy-L-proline	0.395092	7.32374	1.94639	0.0732222	0.382256	-4.78645
Cys-Gly	-0.741128	6.36197	-1.93875	0.0742251	0.382256	-4.61571
acyl-C2 (acetyl-carnitine)	-0.325379	13.843	-1.93107	0.0752473	0.382256	-5.07607
Taurine	0.228639	14.8562	1.85107	0.0866705	0.407673	-5.21818
acyl-C4-OH (Hydroxybutyrylcarnitine)	-0.404389	6.66838	-1.7985	0.0950061	0.422764	-4.89365
CDP	-0.630316	7.24864	-1.7893	0.0965367	0.422764	-5.02342
acyl-C3 (propionyl-carnitine)	-0.433891	12.3374	-1.73574	0.10589	0.448267	-5.36856
acyl-C5:1 (Tiglylcarnitine)	0.566642	7.28166	1.68609	0.115269	0.472231	-5.14258
2/3-Phospho-D-glycerate	-0.31081	8.38174	-1.66437	0.119596	0.474646	-5.34734
L-serine	0.314947	9.2056	1.61344	0.130301	0.501462	-5.44728
2-Hydroxyglutarate/Citramalate	-0.36048	10.874	-1.54887	0.145061	0.510565	-5.59909
Spermine	0.31712	14.7393	1.54667	0.145588	0.510565	-5.66766
acyl-C5 (isovalerylcarnitine)	0.271571	11.4686	1.52373	0.151183	0.510565	-5.65365
CTP	0.271768	7.03706	1.50876	0.15493	0.510565	-5.38193
ATP	0.76967	9.73973	1.50858	0.154977	0.510565	-5.61918
5-L-Glutamyl-taurine	0.564426	7.00904	1.50146	0.156788	0.510565	-5.34201
alpha-D-Ribose 1-phosphate	-0.41927	6.82795	-1.47151	0.164602	0.514426	-5.35777
L-aspartate	0.311262	10.6329	1.45412	0.169286	0.514426	-5.71829
D-Arabitol	-0.356371	6.78238	-1.45105	0.170125	0.514426	-5.36124
D-Ribose	0.26174	7.36994	1.40206	0.183984	0.540736	-5.57283
Allantoate	-0.449593	8.38353	-1.38646	0.18859	0.540736	-5.73113
L-asparagine	0.283964	8.8176	1.37644	0.191599	0.540736	-5.75132
L-glutamine	0.273599	14.0873	1.34805	0.200332	0.551138	-5.91594
AMP	-0.310612	8.30862	-1.33644	0.203998	0.551138	-5.78809
2-Oxoglutarate	-0.253369	10.7464	-1.3197	0.209378	0.551138	-5.89448
D-Fructose 1-6-bisphosphate	-0.413133	8.90128	-1.30971	0.212644	0.551138	-5.84667
NAD+	0.179985	9.21238	1.23414	0.238683	0.593261	-5.94425
(8Z-11Z-14Z)-Icosatrienoic acid	-0.62328	4.23517	-1.23055	0.239979	0.593261	-5.31688
L-threonine	0.226624	12.2479	1.20101	0.250867	0.593261	-6.0804
Phosphocreatine	0.272938	13.5585	1.19648	0.252567	0.593261	-6.09153
L-alanine	0.191631	13.8875	1.193	0.253884	0.593261	-6.09993
Eicosatetraenoic acid	-0.83724	6.77051	-1.185	0.256924	0.593261	-5.60935
Phosphoenolpyruvate	-0.428521	6.09026	-1.09595	0.292705	0.634182	-5.6873
Citrate	0.167625	13.7621	1.08453	0.297551	0.634182	-6.21656
Dehydroascorbate	0.143067	8.25553	1.06986	0.303866	0.634182	-6.08575
acyl-C6 (hexanoyl-l-carnitine)	0.164577	7.43483	1.05607	0.309891	0.634182	-6.0257
gamma-Glutamyl-Se-methylselenocysteine	-0.306761	7.20829	-1.05561	0.310097	0.634182	-5.98688
L-cysteine	-0.47237	9.01038	-1.04795	0.313481	0.634182	-6.14431
Glycerol 3-phosphate	0.275928	8.80831	1.04109	0.316538	0.634182	-6.13681
S-Adenosyl-L-methionine	0.238642	8.69129	1.03017	0.321446	0.634182	-6.14694
Ornithine	-0.364505	9.96864	-1.02389	0.324297	0.634182	-6.21266
Hypotaurine	0.18809	10.3019	1.02326	0.324581	0.634182	-6.21878
ADP	0.513693	8.56942	1.01002	0.330654	0.636258	-6.1596
Cytidine	0.154228	7.172	0.963795	0.352483	0.660267	-6.02018
Phosphate	-0.209717	17.4103	-0.961633	0.353529	0.660267	-6.39904
(7Z-10Z-13Z-16Z-19Z)-Docosa-7-10-13-16-19-pentaenoic acid	-0.440115	5.54428	-0.950453	0.35897	0.660713	-5.73092
Indoxyl	0.198506	7.50293	0.928288	0.369931	0.67116	-6.14234
(S)(+)-Allantoin	0.157339	7.50617	0.880927	0.394122	0.70498	-6.18806
Sedoheptulose 1-phosphate	0.177617	7.64803	0.849028	0.411007	0.714411	-6.23285
Pantothenol	0.149529	8.43708	0.844887	0.413234	0.714411	-6.30526
L-glutamate	0.172589	14.8181	0.839262	0.416271	0.714411	-6.47073
L-arginine	0.152958	10.0431	0.821077	0.426191	0.721683	-6.39131
Indole	-0.163574	9.21153	-0.801653	0.436955	0.727238	-6.37265
L-histidine	0.117275	10.6062	0.786179	0.445654	0.727238	-6.437
Diphosphate	-0.192853	14.2783	-0.78442	0.44665	0.727238	-6.50543
Pyruvate	-0.115165	10.9687	-0.770116	0.4548	0.731135	-6.45715
UDP	-0.134869	9.69298	-0.746096	0.468696	0.744054	-6.44444
L-proline	0.0917298	13.3815	0.705135	0.492988	0.765229	-6.55154
NADP+	-0.327761	3.93504	-0.703315	0.494085	0.765229	-5.80655
Dimethylglycine	-0.101337	9.1707	-0.658152	0.52176	0.790276	-6.47952
Xanthine	0.0924791	9.98472	0.649666	0.527058	0.790276	-6.52785
Spermidine	-0.185643	15.3417	-0.646687	0.528925	0.790276	-6.62588
Ethanolamine phosphate	0.107513	9.87681	0.619238	0.546305	0.805989	-6.54259
L-tyrosine	-0.124397	13.5869	-0.61014	0.552134	0.805989	-6.61787
N-Methylethanolamine phosphate	0.089125	7.66823	0.549223	0.592028	0.852896	-6.46024
quinolinic acid	0.110711	7.31914	0.540739	0.597699	0.852896	-6.4162
Guanidinoacetate	0.141253	8.49129	0.525205	0.608154	0.858173	-6.53502
Indole-3-acetate	-0.139844	14.8719	-0.510125	0.618391	0.863029	-6.69915
Indolepyruvate	-0.10475	9.00555	-0.475151	0.642449	0.87203	-6.57809
Putrescine	-0.12757	9.76962	-0.467954	0.647454	0.87203	-6.62476
L-tryptophan	-0.0821023	15.7548	-0.464831	0.649631	0.87203	-6.73613
Eicosapentaenoic acid	0.180354	3.53869	0.461001	0.652306	0.87203	-5.89488
L-methionine	0.0807809	13.0277	0.437652	0.668718	0.884658	-6.70795
Oxaloacetate	-0.124485	6.68324	-0.427707	0.675764	0.884763	-6.30244
CMP-N-acetylneuraminate	0.055067	7.80896	0.414538	0.685141	0.887887	-6.54421
Indole-3-acetaldehyde	-0.117358	6.19195	-0.381953	0.708578	0.89799	-6.17019
L-lysine	-0.102035	12.9026	-0.380464	0.709657	0.89799	-6.73229
Docosahexaenoic acid	-0.168204	5.9983	-0.36251	0.722712	0.89799	-6.14507
UTP	-0.0529864	9.87833	-0.355469	0.727857	0.89799	-6.67652
2',3'-Cyclic CMP	0.103172	3.98241	0.354641	0.728463	0.89799	-5.98088
UDP-N-acetyl-D-glucosamine	-0.0536886	8.87777	-0.345232	0.735362	0.89799	-6.63462
N-Glycoloyl-neuraminate	0.0525819	8.03654	0.308545	0.762486	0.91964	-6.60087
5-Hydroxyisourate	0.085456	9.2972	0.301713	0.767574	0.91964	-6.66057
Picolinic acid	-0.039573	13.1692	-0.278413	0.785011	0.923609	-6.76883
Folate	-0.0752075	9.09262	-0.277853	0.785432	0.923609	-6.65669
3D-(3-5/4)-Trihydroxycyclohexane-1-2-dione	-0.0668678	11.8047	-0.254088	0.803345	0.932233	-6.76632
Guanine	0.0468957	8.32155	0.24286	0.811849	0.932233	-6.64174
N-formyl kynurenine	0.0298074	11.6008	0.238989	0.814786	0.932233	-6.76232
Mannitol	-0.0349506	10.0203	-0.223609	0.826487	0.934455	-6.71768
dCMP	-0.0662778	4.00355	-0.217109	0.831445	0.934455	-6.02087
5-6-Dihydrothymine	0.0380556	8.58421	0.204882	0.840792	0.936671	-6.65818
Linoleate	0.0526657	6.93074	0.193463	0.849543	0.938191	-6.37288
N-Acetylneuraminate	0.0415744	10.9169	0.179257	0.86046	0.94151	-6.74824
CMP	0.0410527	7.55064	0.170278	0.867375	0.94151	-6.5891
5-Oxoproline	0.0173804	12.042	0.123287	0.903738	0.964523	-6.79779
L-phenylalanine	-0.026664	14.3665	-0.123251	0.903766	0.964523	-6.81842
Creatine	0.0116554	17.2609	0.100386	0.921547	0.975304	-6.86874
10-Formyldihydrofolate	0.0487847	5.53776	0.0647206	0.949367	0.98732	-6.21502
Choline	0.0113379	15.6925	0.0642092	0.949766	0.98732	-6.84725
L-valine	-0.00846603	14.8199	-0.0559461	0.956223	0.98732	-6.83378
UDP-glucose	-0.00371562	9.57764	-0.0285443	0.977655	0.997764	-6.72411
Serotonin	0.00554501	7.53659	0.0158006	0.98763	0.997764	-6.60335
L-leucine/L-isoleucine	0.0013249	15.9013	0.00741393	0.994196	0.997764	-6.85288
Octadecenoic acid	0.000709886	9.61918	0.00285648	0.997764	0.997764	-6.71609

## Sheet: PH-Fibs-scr vs CO-Fibs
Supplement tabe 2b
Metabolomics: PH-Fibs-scr vs CO-Fibs
Metabolites	logFC	AveExpr	t	P.Value	adj.P.Val	B
D-Glucose	-0.636096	12.995	-3.97537	0.00154101	0.0978542	-1.70762
Succinate	1.13623	10.2285	3.62547	0.00301055	0.124626	-2.33441
L-arginine	-0.646489	10.0431	-3.48792	0.00392524	0.124626	-2.58886
dAMP	1.13811	6.21591	3.0536	0.00910138	0.214918	-3.01251
acyl-C2 (acetyl-carnitine)	0.493017	13.843	2.92177	0.0117451	0.214918	-3.74381
gamma-L-Glutamyl-L-cysteine	1.09757	6.02123	2.82938	0.0140369	0.214918	-3.41588
Malate	0.391694	13.8083	2.81803	0.0143472	0.214918	-3.93922
acyl-C4-OH (Hydroxybutyrylcarnitine)	0.645206	6.66838	2.756	0.0161659	0.214918	-3.62602
Cys-Gly	1.05498	6.36197	2.71963	0.0173353	0.214918	-3.65112
L-Carnitine	-0.491199	13.9926	-2.68248	0.0186149	0.214918	-4.19333
Fumarate	0.366679	9.31532	2.62999	0.0205815	0.217821	-4.18784
D-Ribose	-0.455954	7.36994	-2.47106	0.0278421	0.247294	-4.31866
Glutathione disulfide	1.00369	4.71823	2.43111	0.0300236	0.247294	-4.00366
acyl-C5:1 (Tiglylcarnitine)	-0.793405	7.28166	-2.39575	0.0320901	0.247294	-4.4141
Phosphoenolpyruvate	0.942166	6.09026	2.36579	0.033947	0.247294	-4.23853
Glutathione	0.739559	10.5404	2.35794	0.0344501	0.247294	-4.72726
L-asparagine	-0.483169	8.8176	-2.34873	0.0350495	0.247294	-4.67428
Lactate	0.200809	14.6203	0.965958	0.0351439	0.6199	-6.79613
Octadecenoic acid	-0.557004	9.61918	-2.27483	0.0402312	0.265913	-4.84278
Linoleate	-0.572616	6.93074	-2.25325	0.041876	0.265913	-4.61746
Cytidine	-0.332912	7.172	-2.11545	0.053967	0.312515	-4.89913
2-Hydroxyglutarate/Citramalate	0.492485	10.874	2.11373	0.0541365	0.312515	-5.15466
acyl-C3 (propionyl-carnitine)	0.498091	12.3374	1.99104	0.0676008	0.373274	-5.3991
Allantoate	0.615514	8.38353	1.88381	0.0818183	0.406477	-5.43869
1-4-beta-D-Xylan	0.902368	8.27594	1.88366	0.0818401	0.406477	-5.44064
L-glutamine	-0.380108	14.0873	-1.87421	0.0832158	0.406477	-5.59999
5-L-Glutamyl-taurine	-0.68271	7.00904	-1.83335	0.0894049	0.407087	-5.28916
D-Fructose 1-6-bisphosphate	0.57974	8.90128	1.83113	0.0897514	0.407087	-5.54494
gamma-Glutamyl-Se-methylselenocysteine	0.542444	7.20829	1.79169	0.0961378	0.416105	-5.42224
trans-4-Hydroxy-L-proline	-0.355895	7.32374	-1.74214	0.104733	0.416105	-5.51677
D-Glyceraldehyde 3-phosphate/Glycerone phosphate	0.56472	8.38659	1.7006	0.112456	0.416105	-5.72459
Glycerol 3-phosphate	-0.448767	8.80831	-1.6974	0.11307	0.416105	-5.74265
Picolinic acid	0.235471	13.1692	1.65604	0.121292	0.416105	-5.92155
Docosahexaenoic acid	-0.72346	5.9983	-1.64634	0.123295	0.416105	-5.39847
AMP	0.37803	8.30862	1.61947	0.128992	0.416105	-5.83618
Taurine	-0.198642	14.8562	-1.60725	0.131658	0.416105	-6.01794
L-threonine	-0.302681	12.2479	-1.60369	0.132443	0.416105	-5.99518
L-histidine	-0.23894	10.6062	-1.60349	0.132488	0.416105	-5.94716
gamma-L-Glutamylputrescine	0.564968	7.84563	1.57947	0.137896	0.416105	-5.76557
UDP-N-acetyl-D-glucosamine	0.246415	8.87777	1.57812	0.138206	0.416105	-5.91876
2/3-Phospho-D-glycerate	0.294717	8.38174	1.57546	0.138817	0.416105	-5.90423
Eicosapentaenoic acid	-0.606252	3.53869	-1.57416	0.139117	0.416105	-5.25847
CDP	0.540728	7.24864	1.56654	0.140886	0.416105	-5.79219
L-serine	-0.300061	9.2056	-1.5361	0.148144	0.417822	-5.9882
N-formyl kynurenine	-0.19085	11.6008	-1.5328	0.148948	0.417822	-6.08253
Citrate	-0.235266	13.7621	-1.52279	0.151416	0.417822	-6.11761
Pantothenol	-0.264385	8.43708	-1.49734	0.157844	0.417822	-6.01334
UDP	0.271911	9.69298	1.49705	0.157917	0.417822	-6.0668
Folate	-0.392239	9.09262	-1.4608	0.167475	0.429635	-6.09259
Mannitol	-0.225678	10.0203	-1.44854	0.170815	0.429635	-6.15077
Ascorbate	0.854142	6.67865	1.43243	0.175286	0.429635	-5.8634
L-aspartate	-0.306141	10.6329	-1.4302	0.175914	0.429635	-6.18596
NADP+	0.66734	3.93504	1.40991	0.181704	0.435404	-5.49959
Eicosatetraenoic acid	-0.807907	6.77051	-1.38278	0.189689	0.446121	-5.9781
Putrescine	0.367819	9.76962	1.33812	0.203463	0.469747	-6.27861
Ornithine	0.474442	9.96864	1.32664	0.207133	0.469747	-6.30436
2-Oxoglutarate	0.241896	10.7464	1.26026	0.22941	0.511142	-6.40499
5-6-Dihydrothymine	-0.230943	8.58421	-1.24712	0.23404	0.512467	-6.34182
Sedoheptulose 1-phosphate	-0.253661	7.64803	-1.21139	0.246999	0.531676	-6.3031
acyl-C5-OH	-0.248185	8.1931	-1.18392	0.257337	0.538948	-6.38567
Indoxyl	-0.252723	7.50293	-1.17994	0.258865	0.538948	-6.31792
Hypotaurine	-0.213145	10.3019	-1.15898	0.267011	0.546941	-6.51326
Creatine	0.131691	17.2609	1.13265	0.277528	0.553392	-6.66262
acyl-C5 (isovalerylcarnitine)	-0.196363	11.4686	-1.09885	0.291482	0.553392	-6.61262
CMP-N-acetylneuraminate	0.146778	7.80896	1.09102	0.29479	0.553392	-6.457
gamma-L-Glutamyl-D-alanine	-0.212484	8.76855	-1.07918	0.299842	0.553392	-6.53338
L-cysteine	0.483748	9.01038	1.07203	0.302926	0.553392	-6.55717
Oxaloacetate	0.322567	6.68324	1.07134	0.303224	0.553392	-6.21989
UTP	0.159789	9.87833	1.06724	0.305003	0.553392	-6.59918
10-Formyldihydrofolate	0.838641	5.53776	1.0672	0.305019	0.553392	-6.03634
(S)(+)-Allantoin	-0.181445	7.50617	-1.01144	0.329997	0.590277	-6.49883
Acetylcholine	0.266754	12.0721	0.913803	0.377218	0.656257	-6.80798
ATP	-0.464154	9.73973	-0.901958	0.38325	0.657741	-6.74526
L-tryptophan	-0.151076	15.7548	-0.856622	0.406944	0.682365	-6.9146
Indolepyruvate	-0.187438	9.00555	-0.854	0.408344	0.682365	-6.76578
(8Z-11Z-14Z)-Icosatrienoic acid	-0.400882	4.23517	-0.834154	0.419042	0.690229	-6.16953
Choline	-0.145606	15.6925	-0.825215	0.42392	0.690229	-6.93999
Xanthine	0.11613	9.98472	0.810922	0.431797	0.694155	-6.84365
(7Z-10Z-13Z-16Z-19Z)-Docosa-7-10-13-16-19-pentaenoic acid	-0.329712	5.54428	-0.734901	0.475261	0.751497	-6.3677
L-alanine	-0.116654	13.8875	-0.72554	0.480793	0.751497	-6.98585
5-Oxoproline	-0.100627	12.042	-0.713749	0.487818	0.751497	-6.98329
acyl-C6 (hexanoyl-l-carnitine)	0.114101	7.43483	0.708215	0.491136	0.751497	-6.738
S-Adenosyl-L-methionine	-0.15487	8.69129	-0.667	0.516269	0.762514	-6.8952
alpha-D-Ribose 1-phosphate	0.182637	6.82795	0.664633	0.517735	0.762514	-6.65026
ADP	-0.338139	8.56942	-0.662225	0.519228	0.762514	-6.88918
Dehydroascorbate	-0.088198	8.25553	-0.657202	0.522352	0.762514	-6.87964
L-proline	-0.0803673	13.3815	-0.617746	0.547259	0.789794	-7.05451
UDP-glucose	0.0752666	9.57764	0.576886	0.573728	0.811136	-6.99088
quinolinic acid	0.122155	7.31914	0.575216	0.574825	0.811136	-6.80105
Pyruvate	-0.0842528	10.9687	-0.565524	0.581208	0.811136	-7.04443
GDP	-0.144407	6.75574	-0.55569	0.587723	0.811313	-6.61767
L-glutamate	-0.110645	14.8181	-0.537556	0.599834	0.819129	-7.12683
5-Hydroxyisourate	-0.13915	9.2972	-0.491593	0.631085	0.852635	-7.02548
Guanine	0.0904256	8.32155	0.465713	0.649016	0.867631	-6.99638
Spermidine	0.126771	15.3417	0.441694	0.665864	0.880882	-7.18663
L-leucine/L-isoleucine	-0.0745633	15.9013	-0.417374	0.683117	0.892586	-7.20588
L-phenylalanine	-0.0885102	14.3665	-0.409467	0.688767	0.892586	-7.18328
Dimethylglycine	0.060355	9.1707	0.392069	0.701267	0.899605	-7.06807
Spermine	0.0750059	14.7393	0.364383	0.721346	0.916109	-7.2062
N-Acetylornithine	0.0719715	6.38863	0.333197	0.744222	0.931337	-6.61626
L-valine	-0.049637	14.8199	-0.328076	0.748003	0.931337	-7.22345
N-Methylethanolamine phosphate	0.0489957	7.66823	0.298445	0.770012	0.933345	-7.00228
Ethanolamine phosphate	0.0488384	9.87681	0.27962	0.784105	0.933345	-7.14001
Indole	-0.0553618	9.21153	-0.27231	0.789599	0.933345	-7.11339
CTP	-0.049735	7.03706	-0.265853	0.794462	0.933345	-6.85028
N-Glycoloyl-neuraminate	-0.0426396	8.03654	-0.249773	0.80661	0.933345	-7.05979
Serotonin	0.0882422	7.53659	0.248765	0.807373	0.933345	-7.0031
Indole-3-acetaldehyde	-0.0743958	6.19195	-0.245203	0.810072	0.933345	-6.66353
CMP	0.0557112	7.55064	0.227808	0.823288	0.933345	-7.00584
Phosphocreatine	-0.0519436	13.5585	-0.227337	0.823647	0.933345	-7.22932
L-methionine	0.041677	13.0277	0.225783	0.824831	0.933345	-7.22675
Guanidinoacetate	-0.056407	8.49129	-0.209063	0.837592	0.933345	-7.09706
dCMP	0.0638192	4.00355	0.208784	0.837806	0.933345	-6.45265
Diphosphate	0.048542	14.2783	0.197669	0.846317	0.933892	-7.2505
NAD+	-0.0276498	9.21238	-0.188955	0.853004	0.933892	-7.12944
3D-(3-5/4)-Trihydroxycyclohexane-1-2-dione	-0.042785	11.8047	-0.162679	0.873236	0.947872	-7.232
N-Acetylneuraminate	0.0325498	10.9169	0.140215	0.890608	0.952305	-7.19855
2',3'-Cyclic CMP	0.0394668	3.98241	0.13455	0.894998	0.952305	-6.45895
GTP	-0.0213277	7.34474	-0.122277	0.904523	0.952305	-6.95704
Phosphate	0.0250252	17.4103	0.114798	0.910334	0.952305	-7.31342
D-Arabitol	0.0254068	6.78238	0.109039	0.914813	0.952305	-6.86611
Indole-3-acetate	-0.0145396	14.8719	-0.0530944	0.958452	0.989621	-7.28096
L-lysine	0.0110702	12.9026	0.0412799	0.967691	0.991103	-7.25297
S-Glutathionyl-L-cysteine	0.0101374	6.28528	0.0269366	0.978913	0.991794	-6.79281
gamma-Glutamyl-gamma-aminobutyrate	-0.00654783	6.76862	-0.0204573	0.983985	0.991794	-6.73368
L-tyrosine	-0.00175302	13.5869	-0.00860495	0.993263	0.993263	-7.25877
