# Supplementary material for: Complement-containing small extracellular vesicles from adventitial fibroblasts induce proinflammatory and metabolic reprogramming in macrophages
Source: JCI Insight. 2021 Nov 8;6(21):e148382. doi: 10.1172/jci.insight.148382 (PMC8663554; doi:10.1172/jci.insight.148382)
Supplement: Supplemental table 3 [file jciinsight-6-148382-s150.xlsx]

## Sheet: Sheet2
Supplement table 3
S.N.	Probe ID	gene	Species
1	Mm01545399_m1	Hprt	Mouse
2	Mm00446190_m1	Il6	Mouse
3	Mm00434228_m1	Il1b	Mouse
4	Mm00449032_g1	Thbs1	Mouse
5	Mm00441480_m1	Slc2a1(Glut1)	Mouse
6	Mm00443385_m1	Hk2	Mouse
7	Mm01962484_u1	Gpi1	Mouse
8	Mm00833172_g1	Aldoa	Mouse
9	Mm00435617_m1	Pgk1	Mouse
10	Mm02526975_m1	Pgam1	Mouse
11	Mm01612132_m1	Ldha	Mouse
12	Mm01306379_m1	Slc16a1(Mct1)	Mouse
13	Bt03225309_g1	HPRT	Bovine
14	Bt03233583_m1	C3	Bovine
15	Bt03233661_m1	CFB	Bovine
16	Bt03225282_m1	CFH	Bovine
17	Bt03212745_m1	IL1B	Bovine
18	Bt03211905_m1	IL6	Bovine
19	Bt03213220_m1	THBS1	Bovine
20	Bt03215314_m1	SLC2A1	Bovine
21	Hs00606086_m1	HK2*	Human
22	Bt03225857_m1	PGK1	Bovine
23	Bt03212754_g1	LDHA	Bovine
Note: For bovine HK2 mRNA expression, human HK2 probe were used
S.N.	Name	Sequence
1	Bovine siC3-Sense	5' rGrArArGrArUrGrArCrUrUrUrGrArCrGrArGrUrArCrArUCA 3'
2	Bovine siC3-antisense	5' rUrGrArUrGrUrArCrUrCrGrUrCrArArArGrUrCrArUrCrUrUrCrCrA 3'
